# Supplementary material for: Classification of breast cancer histopathological images using interleaved DenseNet with SENet (IDSNet)
Source: PLoS One. 2020 May 4;15(5):e0232127. doi: 10.1371/journal.pone.0232127 (PMC7198071; doi:10.1371/journal.pone.0232127)
Supplement: S1 File — (ZIP) [file pone.0232127.s001.zip]

Archive with 13 entries (10 files):
- Breast_cancer/
- Breast_cancer/.idea/
- Breast_cancer/.idea/Breast_cancer.iml
- Breast_cancer/.idea/deployment.xml
- Breast_cancer/.idea/inspectionProfiles/
- Breast_cancer/.idea/inspectionProfiles/profiles_settings.xml
- Breast_cancer/.idea/misc.xml
- Breast_cancer/.idea/modules.xml
- Breast_cancer/.idea/workspace.xml
- Breast_cancer/load_data.py
- Breast_cancer/loss.py
- Breast_cancer/model.py
- Breast_cancer/train.py
