# Supplementary material for: Classification of breast cancer histopathological images using interleaved DenseNet with SENet (IDSNet)
Source: PLoS One. 2020 May 4;15(5):e0232127. doi: 10.1371/journal.pone.0232127 (PMC7198071; doi:10.1371/journal.pone.0232127)
Supplement: S1 File — (ZIP) [file pone.0232127.s001.zip › Breast_cancer/load_data.py]

# -*- coding: utf-8 -*-
import numpy as np
from keras.preprocessing.image import img_to_array, load_img, ImageDataGenerator


def loadDataGeneral(df):
    X, y = [], []
    for i, item in df.iterrows():
        img = load_img(item[0])
        img = img.resize((224, 224))
        img = img_to_array(img)
        img = img.astype('float32')
        X.append(img)
        label = item[1]
        y.append(label)
    X = np.array(X)
    X -= X.mean()
    X /= X.std()
    y = np.array(y)
    return X, y
