# Supplementary material for: Classification of breast cancer histopathological images using interleaved DenseNet with SENet (IDSNet)
Source: PLoS One. 2020 May 4;15(5):e0232127. doi: 10.1371/journal.pone.0232127 (PMC7198071; doi:10.1371/journal.pone.0232127)
Supplement: S1 File — (ZIP) [file pone.0232127.s001.zip › Breast_cancer/loss.py]

from keras import backend as K
import tensorflow as tf

K_epsilon = K.epsilon()


def f1(y_true, y_pred):
    y_pred = K.round(y_pred)
    tp = K.sum(K.cast(y_true * y_pred, 'float'), axis=0)
    tn = K.sum(K.cast((1 - y_true) * (1 - y_pred), 'float'), axis=0)
    fp = K.sum(K.cast((1 - y_true) * y_pred, 'float'), axis=0)
    fn = K.sum(K.cast(y_true * (1 - y_pred), 'float'), axis=0)

    p = tp / (tp + fp + K.epsilon())
    r = tp / (tp + fn + K.epsilon())

    f1 = 2 * p * r / (p + r + K.epsilon())
    f1 = tf.where(tf.is_nan(f1), tf.zeros_like(f1), f1)
    return K.mean(f1)


def f1_loss(y_true, y_pred):
    tp = K.sum(K.cast(y_true * y_pred, 'float'), axis=0)
    tn = K.sum(K.cast((1 - y_true) * (1 - y_pred), 'float'), axis=0)
    fp = K.sum(K.cast((1 - y_true) * y_pred, 'float'), axis=0)
    fn = K.sum(K.cast(y_true * (1 - y_pred), 'float'), axis=0)

    p = tp / (tp + fp + K.epsilon())
    r = tp / (tp + fn + K.epsilon())

    f1 = 2 * p * r / (p + r + K.epsilon())
    f1 = tf.where(tf.is_nan(f1), tf.zeros_like(f1), f1)
    return 1 - K.mean(f1)


def focal_loss(y_true, y_pred):
    gamma = 0.75
    alpha = 0.25
    pt_1 = tf.where(tf.equal(y_true, 1), y_pred, tf.ones_like(y_pred))
    pt_0 = tf.where(tf.equal(y_true, 0), y_pred, tf.zeros_like(y_pred))

    pt_1 = K.clip(pt_1, 1e-3, .999)
    pt_0 = K.clip(pt_0, 1e-3, .999)

    return -K.sum(alpha * K.pow(1. - pt_1, gamma) * K.log(pt_1)) - K.sum(
        (1 - alpha) * K.pow(pt_0, gamma) * K.log(1. - pt_0))
