# Supplementary material for: Classification of breast cancer histopathological images using interleaved DenseNet with SENet (IDSNet)
Source: PLoS One. 2020 May 4;15(5):e0232127. doi: 10.1371/journal.pone.0232127 (PMC7198071; doi:10.1371/journal.pone.0232127)
Supplement: S1 File — (ZIP) [file pone.0232127.s001.zip › Breast_cancer/model.py]

from keras.applications.vgg16 import VGG16
from keras.layers import Dense, Input, GlobalAveragePooling2D, Dropout, concatenate, add, multiply, BatchNormalization
from keras.models import Model


def build_model(inp_shape):
    inputs = Input(shape=inp_shape)
    base_model_1 = DenseNet121(weights='imagenet', include_top=False, input_shape=inp_shape, input_tensor=inputs)
    x = base_model_1.output
    # 56*56*128
    layer_name_1 = "pool2_relu"
    x_1 = base_model_1.get_layer(layer_name_1).output
    SEEnet = GlobalAveragePooling2D()(x_1)
    SEEnet = Dense(32, activation="relu")(SEEnet)
    SEEnet = Dense(256, activation="sigmoid")(SEEnet)
    SEEnet = multiply([x_1, SEEnet])
    SEEnet = add([SEEnet, x_1])
    x_1 = GlobalAveragePooling2D()(SEEnet)
    x_1 = BatchNormalization()(x_1)
    x_1 = Dense(2, activation="softmax")(x_1)

    # 28*28*512
    layer_name_2 = "pool3_relu"
    x_2 = base_model_1.get_layer(layer_name_2).output
    SEEnet = GlobalAveragePooling2D()(x_2)
    SEEnet = Dense(64, activation="relu")(SEEnet)
    SEEnet = Dense(512, activation="sigmoid")(SEEnet)
    SEEnet = multiply([x_2, SEEnet])
    SEEnet = add([SEEnet, x_2])
    x_2 = GlobalAveragePooling2D()(SEEnet)
    x_2 = BatchNormalization()(x_2)
    x_2 = Dense(2, activation="softmax")(x_2)

    # 14*14*1024
    layer_name_3 = "pool4_relu"
    x_3 = base_model_1.get_layer(layer_name_3).output
    SEEnet = GlobalAveragePooling2D()(x_3)
    SEEnet = Dense(128, activation="relu")(SEEnet)
    SEEnet = Dense(1024, activation="sigmoid")(SEEnet)
    SEEnet = multiply([x_3, SEEnet])
    SEEnet = add([SEEnet, x_3])
    x_3 = GlobalAveragePooling2D()(SEEnet)
    x_3 = BatchNormalization()(x_3)
    x_3 = Dense(2, activation="softmax")(x_3)

    # 7*7*1024
    SEEnet = GlobalAveragePooling2D()(x)
    SEEnet = Dense(128, activation="relu")(SEEnet)
    SEEnet = Dense(1024, activation="sigmoid")(SEEnet)
    SEEnet = multiply([x, SEEnet])
    SEEnet = add([SEEnet, x])
    x_4 = GlobalAveragePooling2D()(SEEnet)
    x_4 = BatchNormalization()(x_4)
    x_4 = Dense(2, activation="softmax")(x_4)

    output = concatenate([x_1, x_2, x_3, x_4], axis=-1)
    output = Dropout(0.3)(output)
    output = Dense(2, activation="softmax")(output)
    model = Model(inputs, output)
    return model
