# Supplementary material for: Classification of breast cancer histopathological images using interleaved DenseNet with SENet (IDSNet)
Source: PLoS One. 2020 May 4;15(5):e0232127. doi: 10.1371/journal.pone.0232127 (PMC7198071; doi:10.1371/journal.pone.0232127)
Supplement: S1 File — (ZIP) [file pone.0232127.s001.zip › Breast_cancer/train.py]

from load_data import *
from keras.callbacks import ModelCheckpoint, LearningRateScheduler
from keras.optimizers import *
from keras.utils import to_categorical
from model import build_model
from loss import *
import pandas as pd


def step_decay(epoch):
    lr = 30e-5
    if epoch > 25:
        lr = 15e-5
    if epoch > 30:
        lr = 7.5e-5
    if epoch > 35:
        lr = 3e-5
    if epoch > 40:
        lr = 1e-5
    return lr


if __name__ == '__main__':
    csv_file_train = 'pre_40X_train_1.csv'
    csv_file_val = 'pre_40X_val_1.csv'
    csv_file_test = 'pre_40X_test_1.csv'
    Checkpoint_name = 'breast_40X_1.hdf5'
    df_train = csv_file_train
    df_val = csv_file_val
    df_test = csv_file_test

    # 生成训练/验证/测试文件
    # 读入csv
    df_train = pd.read_csv(df_train)
    df_val = pd.read_csv(df_val)
    df_test = pd.read_csv(df_test)

    X, y = loadDataGeneral(df_train)
    val, val_label = loadDataGeneral(df_val)
    test_images, test_label = loadDataGeneral(df_test)
    y = to_categorical(y, num_classes=2)
    val_label = to_categorical(val_label, num_classes=2)
    test_label = to_categorical(test_label, num_classes=2)

    # Build model
    inp_shape = X[0].shape
    print(inp_shape)
    model_1 = build_model(inp_shape)
    lrate = LearningRateScheduler(step_decay)

    # focal_loss,binary_crossentropy
    model_1.compile(optimizer=Adam(lr=30e-5), loss=f1_loss, metrics=['accuracy'])
    model_1.summary()
    model_checkpoint = ModelCheckpoint(Checkpoint_name, monitor='val_acc', mode='max', save_best_only=True,
                                       verbose=1)
    history_1 = model_1.fit(X, y, batch_size=32, epochs=60, verbose=1, shuffle=True, validation_data=(val, val_label),
                            callbacks=[model_checkpoint, lrate])

    result = model_1.evaluate(test_images, test_label)
    dataframe = pd.DataFrame({'result:40X_1': result})
    dataframe.to_csv("result.csv", index=False, sep=',')
